# Supplementary material for: Impact of predisposing, enabling, and need factors in accessing preventive medical care among U.S. children: results of the national survey of children's health
Source: Osteopath Med Prim Care. 2008 Dec 8;2:12. doi: 10.1186/1750-4732-2-12 (PMC2615756; doi:10.1186/1750-4732-2-12)
Supplement: Additional file 1 — Table 1. Overall demographic characteristics. [file 1750-4732-2-12-S1.xls]

## Sheet: Frequency
Table 1. Overall Demographic Characteristics
		Total	Northeast	Midwest	South	West
		n* (%)†	n (%)	n (%)	n (%)	n (%)
Have Adequate Preventive Medical Care
Yes		63,924 (75.2)	13,301 (86.5)	15,918 (75.0)	20,597 (74.0)	14,108 (68.9)
No		21,227 (24.8)	2,068 (13.5)	5,781 (25.0)	6,959 (26.0)	9,950 (31.1)
Predisposing Factors
Age, mean†(SD)*		10.00 (0.03)	10.14 (0.06)	10.05 (0.04)	9.95(0. 04)	9.91 (0.07)
Gender
Male		43,844 (51.2)	7,915 (51.2)	11,117 (51.0)	14,194 (51.2)	10,618 (51.2)
Female		41,471 (48.8)	7,473 (48.8)	10,637 (49.0)	13,411 (48.8)	9,950 (48.8)
Total number of children
1		32,458 (20.1)	5,886 (20.4)	7,692 (19.2)	11,290 (22.0)	7,320 (17.7)
2		33,525 (39.1)	6,381 (40.8)	8,587 (39.2)	10,632 (39.8)	7,925 (36.8)
3		13,796 (25.8)	2,353 (25.6)	3,795 (26.5)	4,123 (24.5)	3,525 (27.4)
≥4		5,610 (15.0)	782 (13.3)	1,425 (15.0)	1,585 (13.7)	1,818 (18.0)
Total number of adults
1		11,727 (15.5)	2,089 (15.3)	2,810 (15.3)	4,259 (17.2)	2,569 (13.0)
2		55,198 (65.3)	9,946 (65.0)	14,611 (68.0)	17,369 (64.3)	13,272 (64.3)
≥3		18,283 (19.3)	3,338 (19.7)	4,320 (16.7)	5,919 (18.5)	4,706 (22.7)
Highest education
Less than high school		3,741 (7.6)	474 (87.5)	653 (4.9)	1,479 (8.5)	1,135 (10.6)
High school gradaute		17,804 (26.5)	2,899 (26.5)	4,476 (26.5)	6,401 (29.1)	4,028 (22.5)
Some college		63,514 (65.9)	11,975 (68.1)	16,567 (68.6)	19,653 (62.4)	15,319 (66.9)
Race
White		63,965 (74.7)	12,609 (77.4)	18,364 (81.9)	18,483 (68.6)	14,509 (74.3)
Black		8,651 (16.6)	960 (14.9)	1,311 (13.3)	5,841 (25.6)	539 (6.8)
Multiple races		3,488 (3.6)	449 (2.9)	732 (2.8)	948 (2.8)	1,359 (6.1)
Other		3,630 (5.1)	427 (4.7)	546 (2.0)	733 (2.8)	1,924 (12.8)
Ethnicity
Hispanic		10,505 (16.9)	1,601 (12.5)	1,412 (6.7)	2,876 (15.0)	4,616 (32.7)
Non-hispanic		73,923 (83.1)	13,612 (87.5)	20,158 (93.3)	24,409 (85.0)	15,744 (67.3)
Enabling Factors
Primary language
English		79,335 (88.0)	14,299 (90.2)	20,993 (95.2)	25,833 (90.2)	18,210 (75.9)
Any other language		6,005 (12.0)	1,094 (9.8)	769 (4.8)	1,785 (9.8)	2,357 (24.1)
Continuously covered by any insurance the last 12 months
Yes		73,947 (84.7)	13,906 (88.8)	19,338 (88.5)	23,667 (82.2)	17,036 (81.7)
No		11,291 (15.3)	1,482 (11.2)	2,401 (11.5)	3,904 (17.8)	3,504 (18.3)
Poverty level
<100		8,896 (17.1)	1,158 (12.5)	1,880 (13.5)	3,415 (20.1)	2,443 (19.3)
100 to below 200		15,521 (22.8)	2,205 (20.1)	3,946 (22.4)	5,215 (24.1)	4,155 (23.1)
200 to below 300		15,086 (17.8)	2,457 (17.7)	4,355 (20.6)	4,417 (17.0)	3,857 (16.4)
300 to below 400		13,455 (15.6)	2,564 (17.2)	3,831 (17.5)	3,961 (14.3)	3,099 (14.5)
≥400		24,680 (26.8)	5,573 (32.6)	5,939 (26.0)	7,920 (24.5)	5,248 (26.7)
Has someone as a personal doctor or nurse
Yes		72,755 (83.2)	13,968 (89.2)	18,883 (86.4)	23,382 (81.7)	16,522 (78.0)
No		12,383 (16.8)	1,396 (10.8)	2,931 (13.6)	4,171 (18.3)	3,985 (22.0)
Need Factors
Currently need or use medicine other than vitamins
Yes		19,499 (21.3)	3541(21.6)	5,093 (22.3)	6,895 (23.5)	3,970 (16.9)
No		65,815 (78.7)	11846(78.4)	16,660 (77.7)	20,707 (76.5)	16,602 (83.1)
Limited or prevented in any way
Yes		4,977 (6.1)	873(6.4)	1,209 (6.2)	1,734 (6.4)	1,161 (5.3)
No		80,254 (93.9)	14505(93.6)	20,521 (93.8)	25,834 (93.6)	19,394 (94.7)
* SD = Standard deviation; n = Number of survey respondants
† Percents and means represent weighted responses
