# Supplementary material for: Impact of predisposing, enabling, and need factors in accessing preventive medical care among U.S. children: results of the national survey of children's health
Source: Osteopath Med Prim Care. 2008 Dec 8;2:12. doi: 10.1186/1750-4732-2-12 (PMC2615756; doi:10.1186/1750-4732-2-12)
Supplement: Additional file 2 — Table 2. Unadjusted risk factors for having received preventive care. [file 1750-4732-2-12-S2.xls]

## Sheet: OR & CI
Table 2. Unadjusted Risk Factors for Having Received Preventive Care
	Unadjusted OR*	95% CI*
Predisposing Factors
Age	0.95†	0.943	0.957
Gender
Male	1.036	0.963	1.114
Female	1‡
Total number of children
1	1.227	1.084	1.389
2	1.297	1.146	1.468
3	1.173	1.022	1.346
≥4	1
Total number of adults
1	1.29	1.149	1.449
2	1.329	1.218	1.449
≥3	1
Highest education
Less than high school	0.518	0.445	0.603
High school graduate	0.668	0.616	0.726
Some college	1
Race
White	1
Black	1.179	1.052	1.32
Multiple races	0.818	0.639	1.048
Other	1.121	0.918	1.37
Ethnicity
Hispanic	0.656	0.591	0.729
Non-hispanic	1
Enabling Factors
Primary language
English	1
Any other language	0.531	0.468	0.603
Continuously covered by any insurance the last 12 months
Yes	1
No	0.492	0.452	0.535
Poverty level
<100	0.515	0.454	0.584
100 to below 200	0.539	0.484	0.601
200 to below 300	0.622	0.559	0.691
300 to below 400	0.76	0.675	0.856
≥400	1
Has someone as a personal doctor or nurse
Yes	2.65	2.432	2.888
No	1
Region
Northeast	1
Midwest	0.465	0.418	0.519
South	0.443	0.398	0.494
West	0.345	0.304	0.391
Need Factors
Currently need or use medicine other than vitamins
Yes	2.495	2.256	2.76
No	1
Limited or prevented in any way
Yes	1.6	1.345	1.903
No	1
* OR = Odds Ratio; CI = Confidence Interval
† Bolded values represent significant factors at p < 0.05
‡ Reference group for OR is denoted by a value of 1
