# Supplementary material for: Impact of predisposing, enabling, and need factors in accessing preventive medical care among U.S. children: results of the national survey of children's health
Source: Osteopath Med Prim Care. 2008 Dec 8;2:12. doi: 10.1186/1750-4732-2-12 (PMC2615756; doi:10.1186/1750-4732-2-12)
Supplement: Additional file 3 — Table 3. Adjusted risk factors for having received preventive care stratified by geographic region. [file 1750-4732-2-12-S3.xls]

## Sheet: Stratified by Regions
Table 3. Adjusted Risk Factors for Having Received Preventive Care Stratified by Geographic Region
		Northeast			Midwest			South			West
		Adjusted OR*	95% CI*		Adjusted OR	95% CI		Adjusted OR	95% CI		Adjusted OR	95% CI
Predisposing Factors
Age		0.95†	0.93	0.972	0.961	0.95	0.972	0.946	0.935	0.956	0.929	0.912	0.946
Gender
Male		0.882	0.736	1.058	0.941	0.854	1.037	0.976	0.886	1.076	1.217	1.036	1.43
Female		1‡			1			1			1
Total number of children
1		0.676	0.469	0.974	0.99	0.822	1.191	1.057	0.861	1.297	1.528	1.165	2.004
2		0.817	0.567	1.179	1.062	0.885	1.273	1.059	0.864	1.298	1.378	1.064	1.784
3		0.82	0.551	1.22	1.055	0.864	1.289	0.115	0.897	1.388	1.145	0.854	1.537
≥4		1			1			1			1
Total number of adults
1		1.331	0.975	1.817	1.009	0.841	1.21	0.947	0.799	1.122	1.599	1.214	2.105
2		0.952	0.752	1.204	1.046	0.913	1.197	0.984	0.865	1.12	1.38	1.116	1.706
≥3		1			1			1			1
Highest education
Less than high school		0.543	0.308	0.956	0.646	0.461	0.906	0.767	0.595	0.989	1.082	0.687	1.706
High school gradaute		0.737	0.588	0.924	0.731	0.647	0.825	0.807	0.715	0.91	1.05	0.853	1.291
Some college		1			1			1			1
Race
White		1			1			1			1
Black		1.434	1.031	1.994	1.458	1.191	1.784	1.419	1.245	1.617	1.337	0.91	1.964
Multiple races		0.664	0.415	1.063	0.977	0.687	1.39	1.373	1.001	1.884	0.895	0.645	1.241
Other		1.171	0.719	1.907	1.137	0.86	1.502	1.091	0.827	1.439	1.096	0.797	1.506
Ethnicity
Hispanic		1.592	0.993	2.552	1.228	0.903	1.671	0.851	0.664	1.091	1.545	1.183	2.017
Non-hispanic		1			1			1			1
Enabling Factors
Primary language
English		1			1			1			1
Any other language		0.522	0.323	0.842	0.71	0.464	1.089	1.125	0.82	1.544	0.95	0.649	1.39
Continuously covered by any insurance the last 12 months
Yes		1			1			1			1
No		0.632	0.479	0.834	0.816	0.698	0.954	0.656	0.571	0.755	0.709	0.58	0.866
Poverty level
<100		0.452	0.305	0.67	0.766	0.622	0.944	0.835	0.686	1.017	0.704	0.508	0.975
100 to below 200		0.487	0.364	0.652	0.72	0.619	0.836	0.682	0.586	0.794	0.744	0.579	0.956
200 to below 300		0.576	0.449	0.739	0.697	0.61	0.796	0.707	0.611	0.818	0.721	0.57	0.912
300 to below 400		0.726	0.56	0.94	0.813	0.71	0.932	0.77	0.665	0.89	0.794	0.611	1.032
≥400		1			1			1			1
Has someone as a personal doctor or nurse
Yes		2	1.508	2.654	1.561	1.351	1.805	2.092	1.838	2.383	2.044	1.668	2.505
No		1			1			1			1
Need Factors
Currently need or use medicine other than vitamins
Yes		2.28	1.72	3.022	2.336	2.04	2.671	2.389	2.093	2.727	2.021	1.587	2.573
No		1			1			1			1
Limited or prevented in any way
Yes		1.195	0.766	1.864	1.231	0.943	1.608	1.209	0.96	1.523	1.483	1.002	2.195
No		1			1			1			1
* OR = Odds Ratio; CI = Confidence Interval
† Bolded values represent significant factors at p < 0.05
‡ Reference group for OR is denoted by a value of 1
